# Supplementary material for: Circulating FGF21 and Ketone Bodies Modify the Risk of MASLD and Mortality: Insights from the PREVEND Cohort Study
Source: Int J Mol Sci. 2025 May 24;26(11):5059. doi: 10.3390/ijms26115059 (PMC12154048; doi:10.3390/ijms26115059)
Supplement: Supplementary file 1 [file ijms-26-05059-s001.zip]

Archive with 1 entries (1 files):
- ijms-3625040-supplementary.pdf
